# Supplementary material for: Methylmercury-induced cytotoxicity and oxidative biochemistry impairment in dental pulp stem cells: the first toxicological findings
Source: PeerJ. 2021 Jun 10;9:e11114. doi: 10.7717/peerj.11114 (PMC8199917; doi:10.7717/peerj.11114)
Supplement: Supplemental Information 2 [file peerj-09-11114-s002.csv]

This file can be opened by GraphPad Prism (version 5.00 or later).
This file contains 3 data tables and 4 info tables:
Project info 1
Cell viability
General cell metabolis
GSH
Project info 1			Notes
Constant	Name
Experiment Date	2019-12-17
Experiment ID
Notebook ID
Project
Experimenter
Protocol
Cell viability
	0	0.1	2.5	5
	83,53	78,05	76,17	20,6
	90,4	89,51	60,31	39,59
	92,49	87,22	68,24	12,36
General cell metabolis
	0	0.1	2.5	5
	100	104,34	116,147	0,482
	100	81,45	83,66	2,97
	100	96,83	99,9	5,52
GSH
	0	0.1µM	5µM
	100	8447	2078
	978	8792	2803
	954	8098	1409
